# Supplementary material for: Microfluidic Paper-Based Device Incorporated with Silica Nanoparticles for Iodide Quantification in Marine Source Dietary Supplements
Source: Sensors (Basel). 2024 Feb 5;24(3):1024. doi: 10.3390/s24031024 (PMC10857764; doi:10.3390/s24031024)
Supplement: Supplementary file 1 [file sensors-24-01024-s001.zip]

Archive with 1 entries (1 files):
- sensors-2850316-supplementary.pdf
